# Supplementary material for: Synthesis and Cytotoxic Evaluation of 3-Methylidenechroman-4-ones
Source: Molecules. 2019 May 15;24(10):1868. doi: 10.3390/molecules24101868 (PMC6572547; doi:10.3390/molecules24101868)
Supplement: Supplementary file 1 [file molecules-24-01868-s001.zip]

Archive with 1 entries (1 files):
- Supporting Information.docx
